# Supplementary material for: Impact of Feed Composition on Rumen Microbial Dynamics and Phenotypic Traits in Beef Cattle
Source: Microorganisms. 2025 Jan 31;13(2):310. doi: 10.3390/microorganisms13020310 (PMC11857910; doi:10.3390/microorganisms13020310)
Supplement: Supplementary file 1 [file microorganisms-13-00310-s001.zip]

Archive with 1 entries (1 files):
- microorganisms-3391585-supplementary.pdf
